# Supplementary material for: Serological Screening and Risk Factors Associated with Leishmania infantum Positivity in Newly Diagnosed HIV Patients in Greece
Source: Microorganisms. 2024 Jul 10;12(7):1397. doi: 10.3390/microorganisms12071397 (PMC11279118; doi:10.3390/microorganisms12071397)
Supplement: Supplementary file 1 [file microorganisms-12-01397-s001.zip]

Archive with 2 entries (2 files):
- Supplementary_file_1.pptx
- Supplementary_file_2.xlsx
