# Supplementary material for: Serological Screening and Risk Factors Associated with Leishmania infantum Positivity in Newly Diagnosed HIV Patients in Greece
Source: Microorganisms. 2024 Jul 10;12(7):1397. doi: 10.3390/microorganisms12071397 (PMC11279118; doi:10.3390/microorganisms12071397)
Supplement: Supplementary file 1 [file microorganisms-12-01397-s001.zip › Supplementary_file_2.xlsx]

## Sheet: L. infantum
		IMMUNOLOGICAL DATA
Sample No		WB Leish	ELISA Leish	IFAT Leish	Leish WB bands (kDa)
1		-	-	-			Color legend
2		-	-	-			WB + ELISA - IF +
3		-	-	-			WB + ELISA + IF +
4		-	-	-			WB - ELISA + IF -
5		-	-	-			WB - ELISA + IF +
6		-	-	-			WB - ELISA - IF +
7		-	-	-			WB + ELISA G IF +
8		-	-	+			WB - ELISA G IF +
9		-	-	+			WB - ELISA G IF -
10		-	-	-			WB - ELISA - IF -
11		-	-	-
12		-	-	-
13		-	-	-
14		+	-	+	14-16
15		+	+	+	14-16
16		-	-	-
17		-	-	-
18		-	-	-
19		-	-	-
20		-	-	-
21		-	-	-
22		-	-	-
23		-	-	-
24		-	-	-
25		-	-	-
26		-	-	-
27		-	-	-
28		-	-	-
29		-	-	-
30		-	-	-
31		-	-	-
32		+	-	+	16
33		-	-	-
34		-	-	-
35		-	-	-
36		-	-	-
37		-	-	-
38		-	-	-
39		-	-	-
40		-	-	-
41		-	-	-
42		-	-	-
43		-	-	-
44		-	-	-
45		-	-	-
46		-	-	-
47		-	-	-
48		-	-	-
49		-	-	-
50		-	-	-
51		-	+	-
52		+	-	+	14
53		+	-	+	14-16
54		-	-	-
55		-	-	-
56		-	-	-
57		-	-	-
58		-	-	-
59		-	-	-
60		-	-	-
61		+	Gray zone	+	16
62		-	-	-
63		-	-	-
64		-	-	-
65		-	-	-
66		-	+	-
67		-	-	-
68		-	-	-
69		-	-	-
70		-	-	-
71		+	-	+	14-16
72		-	-	-
73		-	-	-
74		-	-	-
75		-	-	-
76		-	-	-
77		-	-	-
78		-	-	-
79		-	-	-
80		-	-	-
81		-	-	-
82		-	-	-
83		-	-	-
84		-	-	-
85		-	-	-
86		-	-	-
87		-	-	-
88		-	-	-
89		-	-	-
90		-	-	-
91		-	-	-
92		-	-	-
93		-	-	-
94		-	-	-
95		-	-	-
96		-	Gray zone	-
97		-	-	-
98		-	-	-
99		-	-	-
100		-	-	-
101		-	-	+
102		-	-	-
103		-	-	-
104		-	-	-
105		+	-	+	14
106		-	-	-
107		-	-	-
108		-	-	-
109		-	+	-
110		-	Gray zone	-
111		-	-	-
112		-	-	-
113		-	-	-
114		-	-	-
115		-	+	-
116		-	-	-
117		-	-	-
118		-	Gray zone	-
119		-	-	-
120		+	-	+	14
121		-	Gray zone	+
122		-	-	-
123		-	-	-
124		-	-	-
125		-	-	+
126		-	-	-
127		+	+	+	14-16
128		-	-	-
129		-	-	-
130		-	-	-
131		+	-	+	16
132		-	-	-
133		-	-	-
134		-	-	-
135		-	-	-
136		-	-	-
137		-	-	-
138		-	+	+
139		-	-	-
140		-	-	-
141		-	-	-
142		-	-	-
143		-	-	-
144		-	-	-
145		-	+	+
146		-	-	-
147		-	-	-
148		-	-	-
149		-	-	-
150		-	-	-
151		-	-	-
152		-	-	-
153		-	+	-
154		+	+	+	14-16
155		-	-	-
